# Supplementary material for: Development of a potent embryonic chick lens model for studying congenital cataracts in vivo
Source: Commun Biol. 2021 Mar 11;4:325. doi: 10.1038/s42003-021-01849-0 (PMC7952907; doi:10.1038/s42003-021-01849-0)
Supplement: Supplementary file 2 — Supplementary Data 1 [file 42003_2021_1849_MOESM2_ESM.xlsx]

## Sheet: Sheet1
Figure. 3B opasity of lens injected Cx50E48K						Figure. 3C nuclei number of E7 lens					Figure.3C nuclei number of E11 lens					Figure. 6C opasity of lens injected AQP0
E7	E11	E14	E20			Vehicle	Cx50	Cx50E48K			Vehicle	Cx50	Cx50E48K			hAQP0WT	hAQP0R33C
0.117367	0.030994	0.147877	0.40146			20	24	109			15	18	65			0.00644	0.111887
0.107639	0.151414	0.501829	0.307101			16	14	99			17	15	70			0.051719	0.031555
0.031455	0.014627	0.422498	0.490883			18	16	111			21	22	58			0.011002	0.085567
0.026321	0.009135	0.344405	1.59476													0.003129	0.01073
0.042142	0.078738	0.744688	1.23939													0.00864	0.304754
0.032953	0.046763	0.524703	0.846916			Figure. 5A expression of Cx50					Figure. 6B puncta quantification					0.02248	0.37519
0.01379	0.079694	0.31506	0.65172			Vehicle	Cx50E48K_01	Cx50E48K_02			hAQP0WT	hAQP0R33C				0.023575	0.093172
0.090114		0.494843	0.339648			1	248.755	289.192			0.25	11				0.04696	0.214955
		0.309295	1.34788			1	153.398	190.027			0.5	5.7				0.04059	0.035065
		0.47055	1.15292			1	324.757	331.333			0.5	15.75				0.01135	0.156117
											0.25	17				0.010533	0.320795
